# Supplementary material for: Analysis of the recovery phase after maximal exercise in children with repaired tetralogy of Fallot and the relationship with ventricular function
Source: PLoS One. 2020 Dec 18;15(12):e0244312. doi: 10.1371/journal.pone.0244312 (PMC7748266; doi:10.1371/journal.pone.0244312)
Supplement: S1 Dataset — (XLSX) [file pone.0244312.s001.xlsx]

## Sheet: DataStudyRecoveryFallot
ID	Group	Age	Gender	W	H	BSA	HRrest	HRmax	HRmaxcor	Hrreserve	HRRrescor	RERVO2max	Time	VO2rest	VO2max	VO2maxkg	PredictVO2	Load	PredLoad	VEVCO2	Valverepl10	TAP	RVLV	RVdil	TIgrade	gradient	PIgrade	PSmmhg	TAPSE	ZTAPSE	FS	QRS	TaucfVO2	HWTcfVO2	TaugwVO2	HWTgwVO2	AUCVO2	Rec0VO2	Rec1VO2	Rec2VO2	Rec3VO2	Rec4VO2	Rec5VO2	Rec6VO2	Rec00gwVO2	Rec01gwVO2	Rec12gwVO2	Rec23gwVO2	Rec34gwVO2
F1	1	13.1006	1	28	144	1.04433	61	164	166	103	105	1.08	9	146	1237	44.1786	69	71	49	32.31	1	1	0.9	0	1	24	0	24	16	-3.42857	42	134	75.8725	52.5797	73.4754	50.9184	169580	#NULL!	-47.7273	-59.9707	-75.1711	-77.175	-81.4516	-79.8143	#NULL!	-47.7273	-23.4222	-37.9731	-8.07087
F3	1	8.01916	1	25	126	0.931921	99	164	166	65	67	0.99	9.86667	376	1183	47.32	116	58	83	29.39	0	1	1.1	1	0.5	35	4	0	20	0.2	37	130	48.4262	33.5593	43.9174	30.4348	125617	#NULL!	-63.0435	-79.9172	-75.3882	-83.618	-79.736	-84.5756	#NULL!	-63.0435	-45.6583	22.5515	-33.4385
F4	1	11.1239	2	106	166	2.26069	96	164	164	68	68	1.12	7.8	566	1922	18.1321	58	114	46	#NULL!	0	1	1.5	1	0	#NULL!	4	0	11	-7.40741	30	158	93.3707	64.7059	90.9091	63	312248	#NULL!	-30.7757	-53.4604	-70.2942	-71.0298	-69.1909	-71.3975	#NULL!	-30.7757	-32.7699	-36.171	-2.47608
F7	1	7.62765	2	20	125	0.823928	90	153	155	63	65	1	8.6	245	881	44.05	103	40	70	30.34	1	3	#NULL!	#NULL!	1	25	1	16	22	1.73333	38	118	60.35	41.8226	52.7148	36.5314	117826	#NULL!	-57.0702	-72.9584	-73.3079	-80.5211	-80.1716	-77.1528	#NULL!	-57.0702	-37.0096	-1.2926	-27.0238
F8	1	16.4353	1	71	171	1.84394	91	179	179	88	88	1.14	9.41667	375	2206	31.0704	64	163	58	21.23	0	1	#NULL!	#NULL!	1	32	4	0	11.7	-5.95122	37	112	84.8896	58.8285	73.6377	51.0309	290980	#NULL!	-40.9472	-59.6823	-72.9466	-78.9418	-78.3423	-76.1091	#NULL!	-40.9472	-31.7259	-32.8996	-22.1607
F9	1	17.9795	1	67	176	1.80786	93	171	171	78	78	1.14	9.31667	793	2100	31.3433	65	156	60	26	0	1	1.5	1	1	35	4	0	19	-2.68293	31	156	84.3882	58.481	90.4159	62.6582	304942	#NULL!	-48.35	-53.951	-69.3763	-71.3442	-75.28	-78.9282	#NULL!	-48.35	-10.8441	-33.4977	-6.4261
F10	1	12.0274	1	34.8	147	1.18349	110	203	214	93	104	1.22	11.1	171	1587	45.6034	103	99	86	29.04	0	1	1.2	1	1	#NULL!	3	0	#NULL!	#NULL!	39	150	99.9001	69.2308	79.8085	55.3073	224662	#NULL!	-53.5118	-58.8863	-69.7128	-83.2169	-78.4051	-81.0244	#NULL!	-53.5118	-11.5609	-26.3332	-44.5868
F11	1	14.7844	1	52.5	170	1.56398	76	193	193	117	117	1.11	11.25	416	1829	34.8381	74	145	74	#NULL!	0	1	1.3	1	1	32	4	16	15	-3.89744	31	146	75.4148	52.2624	68.1663	47.2393	276549	#NULL!	-40.1065	-62.7392	-69.5623	-68.88	-75.8196	-77.4505	#NULL!	-40.1065	-37.7883	-18.3117	2.24166
F13	1	10.5298	1	27	134	0.995296	83	169	169	86	86	1.15	9.86667	225	1125	41.6667	100	67	85	#NULL!	0	1	1.3	1	1	40	3	29	15	-4.23077	30	100	71.8907	49.8203	71.8907	49.8203	150846	#NULL!	-41.8079	-61.5537	-72.7684	-76.8079	-77.3446	-79.548	#NULL!	-41.8079	-33.932	-29.1697	-14.834
F14	1	15.0773	1	66.2	167	1.75923	82	173	173	91	91	1.17	9.26667	721	2373	35.8459	74	151	59	25.25	0	1	1.5	1	1	27	3	16	20	-1.65	35	144	69.0608	47.8591	63.9795	44.3378	275360	#NULL!	-54.5139	-67.1751	-82.1677	-85.2927	-89.0501	-88.12	#NULL!	-54.5139	-27.8353	-45.6743	-17.5243
F16	1	10.1739	2	30	140	1.07177	90	173	176	83	86	0.95	7.7	443	1136	37.8667	99	58	73	26.39	0	2	1.1	1	1	#NULL!	4	15	22	1.15385	41	134	59.6659	41.3484	55.991	38.8018	164762	#NULL!	-51.1382	-72.0054	-70.2981	-84.3089	-76.9648	-85.4472	#NULL!	-51.1382	-42.7066	6.09874	-47.1715
F17	1	16.1314	1	59	170	1.66531	100	190	190	90	90	1.11	11.4	546	2464	41.7627	88	168	75	26.91	0	3	1.3	1	1	30	4	0	22	-0.926829	36	140	66.6667	46.2	69.1563	47.9253	321098	#NULL!	-51.7823	-61.965	-73.3998	-81.2572	-83.3908	-76.7216	#NULL!	-51.7823	-21.1182	-30.0638	-29.5389
F21	1	14.527	1	52	172	1.56318	115	184	184	69	69	1.17	10.7333	526	2206	42.4231	90	137	71	27.67	0	1	1.3	1	2	22	4	0	15	-3.89744	33	154	114.626	79.436	88.2613	61.165	322855	#NULL!	-45.1132	-52.6369	-67.7128	-74.8352	-79.5643	-78.6472	#NULL!	-45.1132	-13.7076	-31.8306	-22.0595
F22	1	10.245	1	38	143	1.22733	83	173	173	90	90	1.08	8.11667	173	1322	34.7895	78	78	60	25.96	0	3	1	1	0	#NULL!	1	0	18	-1.92308	34	136	36.9276	25.5908	40.3877	27.9887	139222	#NULL!	-63.9646	-78.8013	-72.2918	-75.0184	-81.4542	-71.9479	#NULL!	-63.9646	-41.1725	30.7068	-9.84043
F24	1	15.384	2	64	166	1.72343	74	151	151	77	77	1.06	8.21667	214	1896	29.625	90	129	84	#NULL!	0	1	0.9	0	1	28	4	0	22	-0.65	36	144	82.713	57.3201	73.9645	51.2574	265595	#NULL!	-47.4711	-59.5893	-66.6327	-79.8201	-77.3761	-77.4779	#NULL!	-47.4711	-23.0695	-17.4297	-39.5219
F25	1	15.3457	1	57.5	172	1.65003	93	166	169	73	76	1.25	8.75	136	1054	18.3304	39	119	55	18.77	1	1	1.3	1	1	38	2	20	18	-2.65	33	162	142.592	98.8165	113.289	78.5091	164032	#NULL!	-31.2063	-50.7576	-71.3578	-74.4755	-78.0594	-82.3135	#NULL!	-31.2063	-28.4202	-41.8343	-10.885
F26	1	15.4825	1	75	169	1.89026	90	193	193	103	103	1.13	10.5833	522	2694	35.92	73	195	64	19.04	#NULL!	#NULL!	#NULL!	#NULL!	#NULL!	#NULL!	#NULL!	#NULL!	18	-2.65	39	#NULL!	89.3655	61.9303	73.3676	50.8437	343082	#NULL!	-51.042	-60.2096	-74.0031	-80.147	-82.8093	-81.9419	#NULL!	-51.042	-18.7254	-34.6655	-23.633
F28	1	18.5791	1	47	157	1.42787	88	164	164	76	76	1.15	6.41667	363	1330	28.2979	55	75	39	#NULL!	1	1	1	1	1	25	0	35	15	-4.61905	35	116	97.7517	67.7419	76.8049	53.2258	181884	#NULL!	-38.7719	-54.5363	-76.0401	-78.6967	-77.8697	-72.5815	#NULL!	-38.7719	-25.747	-47.2988	-11.0879
F29	1	14.1246	1	53.5	165	1.56135	77	169	169	92	92	1.13	10.3833	504	2136	39.9252	85	133	67	#NULL!	1	1	1	1	1	29	2	29	17	-2.87179	35	146	70.0771	48.5634	73.8007	51.1439	273902	#NULL!	-44.4444	-62.0737	-79.2178	-78.4144	-80.7943	-80.8701	#NULL!	-44.4444	-31.7326	-45.2038	3.86579
F33	1	10.6585	1	30	138	1.06567	98	171	169	73	71	1.03	7.61667	296	1170	39	91	56	60	30.55	1	1	#NULL!	#NULL!	1	19	2	19	16	-3.46154	37	138	96.6184	66.9565	73.5294	50.9559	169226	#NULL!	-45.2342	-67.0523	-73.0579	-76.3361	-78.6501	-74.6832	#NULL!	-45.2342	-39.839	-18.2274	-12.1677
F35	1	15.0226	2	66	172	1.77703	90	171	171	81	81	1.19	9.11667	382	2151	32.5909	99	144	91	23.51	0	1	1	1	0	#NULL!	3	20	25	0.85	40	106	68.7285	47.6289	60.6796	42.051	236175	#NULL!	-55.5847	-64.4677	-79.9476	-79.5253	-80.5592	-84.7677	#NULL!	-55.5847	-20	-43.5656	2.10603
F37	1	15.3922	1	50	163	1.4983	61	193	193	132	132	1.46	18.05	330	2822	56.44	121	214	116	28.55	1	1	1	1	1	25	2	20	21	-1.15	38	140	65.1042	45.1172	68.3527	47.3684	324168	#NULL!	-51.821	-69.9618	-80.807	-82.3563	-81.3736	-83.42	#NULL!	-51.821	-37.653	-36.1047	-8.07229
F38	1	13.3196	1	52	154	1.49617	116	164	164	48	48	1.08	7.16667	317	1553	29.8654	64	91	47	26.38	1	1	1	1	1	23	0	12	20	-1.14286	33	156	62.1891	43.097	52.8541	36.6279	#NULL!	#NULL!	-43.8506	-65.8725	-78.6006	-73.1917	#NULL!	#NULL!	#NULL!	-43.8506	-39.2202	-37.2956	25.2758
F39	1	17.744	1	51.5	171	1.55149	72	157	157	85	85	1.31	5.03333	295	778	15.1068	32	63	33	#NULL!	1	1	1.2	1	1	24	4	35	16	-4.14634	27	142	126.024	87.3346	113.379	78.5714	162456	#NULL!	-16.2447	-33.9241	-51.6878	-49.5359	-54.3038	-55.6962	#NULL!	-16.2447	-21.1083	-26.8838	4.45415
F40	1	11.5346	1	36.5	146	1.21096	87	181	181	94	94	1.27	8.38333	273	1099	30.1096	68	72	59	27.98	1	1	#NULL!	#NULL!	1	26	2	12	15.2	-4.2963	32	156	101.256	70.1701	80.4505	55.7522	163038	#NULL!	-41.1083	-49.2508	-71.8123	-76.5621	-76.6751	-75.7704	#NULL!	-41.1083	-13.8262	-44.4568	-16.8506
F42	1	15.0856	2	64	163	1.71102	99	171	171	72	72	1.13	7.7	365	1667	26.0469	79	121	78	23.73	1	1	1	1	0	#NULL!	1	16	13	-5.15	32	138	74.7384	51.7937	73.5835	50.9934	229857	#NULL!	-42.9068	-63.5182	-74.4829	-74.3364	-78.2354	-80.8347	#NULL!	-42.9068	-36.1013	-30.0552	0.573888
F43	1	14.6475	1	42.3	161	1.36274	70	179	179	109	109	1.22	11.35	285	1725	40.7801	90	121	82	28.98	1	1	1.2	1	1	55	1	34	16	-3.38462	30	134	97.0874	67.2816	95.8773	66.443	243008	#NULL!	-35.8236	-55.5802	-74.1007	-75.8901	-80.7785	-84.5047	#NULL!	-35.8236	-30.7847	-41.6944	-6.90883
F44	1	15.6769	1	79.5	167	1.94125	86	164	164	78	78	1.1	6.28333	451	2032	25.5597	52	124	39	32.08	1	1	#NULL!	#NULL!	0	#NULL!	2	31	20	-1.65	34	152	73.9645	51.2574	63.6943	44.1401	250450	#NULL!	-53.8384	-66.9537	-79.007	-83.2401	-84.7898	-82.7952	#NULL!	-53.8384	-28.4116	-36.4742	-20.164
F45	1	15.9124	1	41.5	151	1.31496	69	171	171	102	102	1.02	8.83333	242	1725	41.5663	107	113	204	#NULL!	1	1	1	1	1	26	1	26	16	-3.65	34	140	90.009	62.3762	90.0901	62.4324	231645	#NULL!	-36.4514	-57.4796	-69.7847	-78.9903	-79.2687	-71.882	#NULL!	-36.4514	-33.09	-28.9393	-30.4668
F46	1	14.3244	1	39	152	1.27508	100	193	190	93	90	1.13	10.5667	399	1594	40.8718	91	105	78	#NULL!	0	1	1.3	1	1	34	4	20	18	-2.35897	33	156	125.676	87.0931	104.657	72.5275	255712	#NULL!	-37.6447	-50.7385	-66.2475	-75.0499	-78.483	-83.6727	#NULL!	-37.6447	-20.9987	-31.483	-26.0792
F47	1	17.2457	2	56.2	150	1.5438	96	153	153	57	57	1.14	7.71667	334	1459	25.9609	77	106	77	31.46	0	1	1.2	1	0	#NULL!	3	10	19.5	-2.43902	39	118	100.16	69.4111	85.5432	59.2814	#NULL!	#NULL!	-40.6321	-56.5712	-70.623	-79.9227	-81.3097	#NULL!	#NULL!	-40.6321	-26.848	-32.356	-31.6563
F48	1	15.5483	1	56.5	172	1.63454	81	179	179	98	98	1.06	12.1333	295	2133	37.7522	80	161	75	26.82	0	1	1.1	1	0	#NULL!	4	12	20	-1.65	38	148	80.4505	55.7522	72.9927	50.5839	301222	#NULL!	-45.9411	-61.1225	-74.6064	-79.6851	-78.7953	-87.0773	#NULL!	-45.9411	-28.0831	-34.6831	-20
F49	1	7.26352	2	21.7	124	0.858145	115	151	151	36	36	1.01	6.26667	349	609	28.0645	67	27	44	32.03	0	1	1.1	1	0	#NULL!	3	16	17	-1.6	35	126	67.3854	46.6981	57.8369	40.081	97639	#NULL!	-34.5562	-73.596	-81.3406	-68.8859	-79.6196	-71.5127	#NULL!	-34.5562	-59.654	-29.331	66.7476
F51	1	13.0678	1	59	162	1.63379	100	200	200	100	100	1.16	9.93333	559	2156	36.5424	77	147	65	25.04	0	1	1.2	1	1	36	4	20	18	-2.28571	38	132	80.3213	55.6627	61.2745	42.4632	277895	#NULL!	-51.0832	-64.2911	-70.0284	-75.8105	-80.6215	-74.675	#NULL!	-51.0832	-27.0006	-16.0669	-19.2921
F52	1	15.3265	1	91	179	2.14577	100	179	179	79	79	1.13	8.13333	868	2425	26.6484	54	160	43	33.13	1	#NULL!	1	1	0	#NULL!	0	35	22	-0.65	38	154	81.2348	56.2957	70.4225	48.8028	352980	#NULL!	-44.4276	-60.4443	-70.4026	-75.6532	-71.2356	-78.3794	#NULL!	-44.4276	-28.8213	-25.1755	-17.7399
F53	1	13.8508	2	38.6	154	1.27462	123	164	162	41	39	1.14	9.96667	310	1409	36.5026	101	94	96	26.66	1	#NULL!	0.9	0	0	#NULL!	2	10	17	-2.85714	28	90	102.459	71.0041	97.371	67.4781	221544	#NULL!	-35.3945	-49.5346	-67.9743	-70.0355	-80.4743	-80.6294	#NULL!	-35.3945	-21.8868	-36.5393	-6.43599
F55	1	17.0678	2	41	167	1.35963	101	173	173	72	72	1.03	9.6	481	1469	35.8293	103	91	90	#NULL!	0	0	0.9	0	0	#NULL!	1	6	18	-3.17073	33	122	92.8505	64.3454	83.9631	58.1864	218102	#NULL!	-37.3489	-50.9067	-68.7608	-77.5043	-82.1244	-80.6779	#NULL!	-37.3489	-21.6402	-36.3676	-27.9889
F57	1	7.54825	1	22.5	122	0.869395	80	169	169	89	89	1.12	8.85	271	965	42.8889	109	51	87	36.23	0	1	1.2	1	1	35	4	20	17	-1.6	29	84	103.896	72	83.1255	57.606	150778	#NULL!	-35.2657	-54.7504	-70.4348	-76.2319	-70.9179	-73.8808	#NULL!	-35.2657	-30.0995	-34.6619	-19.6078
F60	1	17.9165	2	47.5	158	1.43964	79	196	184	117	105	1.25	9.06667	219	1472	30.9895	90	108	92	24.87	1	#NULL!	0.9	0	0	#NULL!	0	10	19	-2.68293	37	134	89.0472	61.7097	68.7758	47.6616	198898	#NULL!	-49.1173	-63.7032	-73.2871	-75.578	-78.1631	-78.9617	#NULL!	-49.1173	-28.6658	-26.4042	-8.57592
F61	1	17.0541	2	56	158	1.57291	107	166	160	59	53	1.08	7.2	356	1452	25.9286	77	96	70	23	1	1	0.8	0	0	10	0	10	17	-3.65854	37	130	102.449	70.9968	83.4028	57.7982	206957	#NULL!	-45.973	-52.8166	-68.6453	-79.3994	-76.513	-80.0745	#NULL!	-45.973	-12.667	-33.5471	-34.2984
F62	1	16.0438	1	71	172	1.84821	66	162	162	96	96	1.15	10.2	370	2373	33.4225	69	180	64	28.85	1	0	1.1	1	1	30	1	36	17	-3.36585	33	166	108.956	75.5066	97.7517	67.7419	362772	#NULL!	-42.1577	-56.233	-64.4299	-76.3366	-77.9869	-79.419	#NULL!	-42.1577	-24.3339	-18.7286	-33.4739
F63	1	13.358	2	50.1	162	1.49625	91	196	196	105	105	1.27	10.5667	237	1615	32.2355	94	132	107	29.45	1	#NULL!	1	1	0	#NULL!	2	26	19	-1.71429	36	130	75.643	52.4206	71.6332	49.6418	227753	#NULL!	-52.5129	-50.4619	-76.9586	-74.612	-77.6238	-79.5085	#NULL!	-52.5129	4.31907	-53.4875	10.1844
F64	1	13.3005	1	45	163	1.41576	83	193	193	110	110	1.23	11.5667	344	1665	37	80	126	78	28.02	0	0	1.1	1	0	#NULL!	2	20	22	0	41	104	84.4595	58.5304	75.2445	52.1445	220709	#NULL!	-50	-61.7127	-75.2688	-77.6498	-82.4309	-80.0115	#NULL!	-50	-23.4255	-35.4062	-9.62733
F65	1	13.7002	1	56	166	1.60401	81	160	162	79	81	1.15	7.75	398	1556	27.7857	59	106	50	22.61	0	0	1.1	1	1	#NULL!	2	30	19	-1.71429	31	#NULL!	105.33	72.9935	90.0901	62.4324	218318	#NULL!	-34.6177	-58.82	-79.3699	-87.7784	-82.1593	-86.6346	#NULL!	-34.6177	-37.0166	-49.9025	-40.7588
F66	1	11.5264	2	41.5	146	1.29753	86	179	179	93	93	1.02	8.73333	265	1328	32	90	86	82	29.73	0	1	1.1	1	0	#NULL!	4	10	20	-0.740741	39	120	62.8536	43.5575	59.1017	40.9574	182362	#NULL!	-48.1151	-63.4425	-74.8016	-77.6538	-77.505	-69.9653	#NULL!	-48.1151	-29.5411	-31.0719	-11.3189
C224	2	13.5726	1	38	159	1.28003	90	196	196	106	106	1.03	12.5833	424	1908	50.2105	112	121	94	25.4	#NULL!	#NULL!	#NULL!	#NULL!	#NULL!	#NULL!	#NULL!	#NULL!	#NULL!	#NULL!	#NULL!	#NULL!	73.0994	50.6579	72.9927	50.5839	233108	#NULL!	-49.789	-68.2363	-80.5738	-82.6329	-84.7764	-83.5443	#NULL!	-49.789	-36.7395	-38.8417	-10.5995
C29	2	8.20274	1	24.7	126	0.92589	86	181	181	95	95	1.21	9.48333	272	1079	43.6842	109	56	83	26.46	#NULL!	#NULL!	#NULL!	#NULL!	#NULL!	#NULL!	#NULL!	#NULL!	#NULL!	#NULL!	#NULL!	#NULL!	32.8839	22.7886	31.7561	22.007	137925	#NULL!	-64.9392	-80.6083	-82.3114	-80.8029	-69.3187	-78.7591	#NULL!	-64.9392	-44.6912	-8.78294	8.5282
C384	2	14.4164	2	90	176	2.11882	93	190	190	97	97	1.06	12.5167	426	2458	27.3111	86	190	90	27.79	#NULL!	#NULL!	#NULL!	#NULL!	#NULL!	#NULL!	#NULL!	#NULL!	#NULL!	#NULL!	#NULL!	#NULL!	71.8907	49.8203	66.4452	46.0465	310402	#NULL!	-49.0697	-62.6965	-71.174	-82.403	-81.499	-81.0535	#NULL!	-49.0697	-26.7559	-22.7257	-38.9545
C285	2	7.87945	2	21.2	125	0.850156	121	190	184	69	63	1.09	9.31667	312	835	39.3868	94	46	77	26.25	#NULL!	#NULL!	#NULL!	#NULL!	#NULL!	#NULL!	#NULL!	#NULL!	#NULL!	#NULL!	#NULL!	#NULL!	32.7118	22.6693	25.9808	18.0047	#NULL!	#NULL!	-63.4328	-79.1045	-78.1805	-75.7996	-70.7178	#NULL!	#NULL!	-63.4328	-42.8571	4.42177	10.9121
C272	2	16.8548	1	71	173	1.85246	76	196	196	120	120	1.07	12.5167	266	3094	43.5775	90	223	80	22.32	#NULL!	#NULL!	#NULL!	#NULL!	#NULL!	#NULL!	#NULL!	#NULL!	#NULL!	#NULL!	#NULL!	#NULL!	59.5593	41.2746	64.8088	44.9125	381030	#NULL!	-58.4053	-67.3654	-71.3625	-80.6412	-82.2647	-80.076	#NULL!	-58.4053	-21.5415	-12.2481	-32.4004
C278	2	17.5452	1	67	174	1.79969	87	187	187	100	100	1.04	11.5667	533	2908	43.403	90	193	74	22.27	#NULL!	#NULL!	#NULL!	#NULL!	#NULL!	#NULL!	#NULL!	#NULL!	#NULL!	#NULL!	#NULL!	#NULL!	57.4713	39.8276	64.3087	44.5659	315850	#NULL!	-55.2782	-70.041	-79.9248	-82.9457	-82.6493	-85.7501	#NULL!	-55.2782	-33.0105	-32.9909	-15.0483
C179	2	12.0904	1	35	147	1.18715	88	196	196	108	108	1.08	12.05	305	1736	49.6	112	107	93	27.67	#NULL!	#NULL!	#NULL!	#NULL!	#NULL!	#NULL!	#NULL!	#NULL!	#NULL!	#NULL!	#NULL!	#NULL!	55.5247	38.4786	45.1264	31.2726	167070	#NULL!	-69.5661	-68.6252	-79.6659	-81.8164	-85.9831	-83.5061	#NULL!	-69.5661	3.09148	-35.1897	-10.576
C254	2	14.674	1	56.6	176	1.65107	100	193	190	93	90	1.08	16.3333	738	2581	45.6007	96	221	103	24.13	#NULL!	#NULL!	#NULL!	#NULL!	#NULL!	#NULL!	#NULL!	#NULL!	#NULL!	#NULL!	#NULL!	#NULL!	52.356	36.2827	45.8085	31.7453	297062	#NULL!	-61.7432	-68.457	-75.7479	-82.5795	-85.0766	-80.3651	#NULL!	-61.7432	-17.5493	-23.1143	-28.169
C115	2	10.2986	1	28.1	136	1.02289	114	200	200	86	86	0.87	10.8833	191	1324	47.1174	112	74	88	#NULL!	#NULL!	#NULL!	#NULL!	#NULL!	#NULL!	#NULL!	#NULL!	#NULL!	#NULL!	#NULL!	#NULL!	#NULL!	47.9616	33.2374	50.813	35.2134	158725	#NULL!	-53.8407	-73.2101	-68.1128	-75.9602	-77.0982	-76.1972	#NULL!	-53.8407	-41.962	19.0265	-24.6097
C258	2	15	1	69	173	1.82421	90	190	190	100	100	1.71	12.1167	386	3008	43.5942	90	200	74	22.69	#NULL!	#NULL!	#NULL!	#NULL!	#NULL!	#NULL!	#NULL!	#NULL!	#NULL!	#NULL!	#NULL!	#NULL!	76.0456	52.6996	68.8231	47.6944	403512	#NULL!	-58.1931	-63.8717	-70.7706	-78.3978	-80.8287	-88.2098	#NULL!	-58.1931	-13.5829	-19.0956	-26.0943
C318	2	10.6795	2	31.5	142	1.10647	107	190	190	83	83	1.11	11.6333	212	1462	46.4127	123	91	110	24.14	#NULL!	#NULL!	#NULL!	#NULL!	#NULL!	#NULL!	#NULL!	#NULL!	#NULL!	#NULL!	#NULL!	#NULL!	64.2674	44.5373	64.6412	44.7964	172125	#NULL!	-54.6693	-65.2399	-79.0964	-77.7994	-82.4903	-83.7873	#NULL!	-54.6693	-23.319	-39.8632	6.20476
C269	2	16.1616	1	58.6	170	1.65923	101	206	206	105	105	1.12	9.93333	535	2286	39.0102	82	147	66	24.14	#NULL!	#NULL!	#NULL!	#NULL!	#NULL!	#NULL!	#NULL!	#NULL!	#NULL!	#NULL!	#NULL!	#NULL!	75.5287	52.3414	63.5728	44.0559	284031	#NULL!	-55.7583	-62.2702	-74.5472	-78.0036	-78.7087	-81.6121	#NULL!	-55.7583	-14.7188	-32.5394	-13.5796
C253	2	14.5562	1	50	169	1.51992	91	196	196	105	105	1.24	10.2667	328	1788	35.76	77	121	66	22.72	#NULL!	#NULL!	#NULL!	#NULL!	#NULL!	#NULL!	#NULL!	#NULL!	#NULL!	#NULL!	#NULL!	#NULL!	62.5391	43.3396	51.0986	35.4113	201665	#NULL!	-59.6769	-72.0408	-77.6701	-79.5408	-79.0646	-81.9728	#NULL!	-59.6769	-30.6622	-20.1338	-8.37776
C118	2	10.3918	1	37.4	140	1.20669	100	190	190	90	90	1.15	11.5333	184	1390	37.1658	83	102	81	23.24	#NULL!	#NULL!	#NULL!	#NULL!	#NULL!	#NULL!	#NULL!	#NULL!	#NULL!	#NULL!	#NULL!	#NULL!	66.8003	46.2926	62.8536	43.5575	149764	#NULL!	-52.8159	-69.2766	-84.6612	-82.8526	-86.8819	-86.3095	#NULL!	-52.8159	-34.886	-50.0745	11.791
C392	2	14.8521	2	64.2	166	1.72633	104	176	176	72	72	1.19	9.05	305	2089	32.5389	99	142	92	29.76	#NULL!	#NULL!	#NULL!	#NULL!	#NULL!	#NULL!	#NULL!	#NULL!	#NULL!	#NULL!	#NULL!	#NULL!	116.32	80.6095	79.9361	55.3957	#NULL!	#NULL!	-42.5661	-60.2356	-72.2541	-75.9472	#NULL!	#NULL!	#NULL!	-42.5661	-30.765	-30.2242	-13.3104
C259	2	15.0438	1	54	171	1.59155	106	203	206	97	100	1.25	14.5667	452	2784	51.5556	109	203	100	29.17	#NULL!	#NULL!	#NULL!	#NULL!	#NULL!	#NULL!	#NULL!	#NULL!	#NULL!	#NULL!	#NULL!	#NULL!	77.2201	53.5135	61.6143	42.6987	331685	#NULL!	-55.2384	-65.5509	-67.8882	-78.7526	-80.1034	-81.2192	#NULL!	-55.2384	-23.0386	-6.78486	-33.8332
C268	2	16.1342	1	75	181	1.94237	91	190	190	99	99	1.21	11.2667	346	3160	42.1333	86	210	70	29.16	#NULL!	#NULL!	#NULL!	#NULL!	#NULL!	#NULL!	#NULL!	#NULL!	#NULL!	#NULL!	#NULL!	#NULL!	75.5858	52.381	63.5324	44.028	376890	#NULL!	-55.0464	-57.6275	-75.6216	-76.4117	-81.574	-78.7295	#NULL!	-55.0464	-5.74174	-42.4664	-3.24114
C275	2	17.0274	1	56.3	168	1.61628	106	193	193	87	87	1.08	15.7833	296	2890	51.3321	108	218	103	25.21	#NULL!	#NULL!	#NULL!	#NULL!	#NULL!	#NULL!	#NULL!	#NULL!	#NULL!	#NULL!	#NULL!	#NULL!	69.8812	48.4277	66.1376	45.8333	341380	#NULL!	-58.6321	-64.7964	-81.5073	-87.085	-93.1275	-83.0567	#NULL!	-58.6321	-14.901	-47.4693	-30.1616
C252	2	14.4329	1	60	177	1.70752	109	200	200	91	91	1.06	13.05	528	2695	44.9167	94	190	83	24.31	#NULL!	#NULL!	#NULL!	#NULL!	#NULL!	#NULL!	#NULL!	#NULL!	#NULL!	#NULL!	#NULL!	#NULL!	74.0741	51.3333	71.582	49.6063	344172	#NULL!	-52.8036	-62.9325	-74.2186	-76.1513	-78.7521	-75.9127	#NULL!	-52.8036	-21.4611	-30.4474	-7.49653
C119	2	10.4932	1	30	138	1.06567	103	171	169	68	66	0.98	10.2	296	1419	47.3	111	76	82	27.75	#NULL!	#NULL!	#NULL!	#NULL!	#NULL!	#NULL!	#NULL!	#NULL!	#NULL!	#NULL!	#NULL!	#NULL!	78.0031	54.0562	63.6537	44.112	175455	#NULL!	-46.1437	-68.7541	-76.7963	-80.5098	-83.3883	-83.7838	#NULL!	-46.1437	-41.9829	-25.7384	-16.0038
C395	2	15.1041	2	64.9	169	1.7488	81	164	166	83	85	1.06	8.53333	457	2002	30.8475	94	136	87	#NULL!	#NULL!	#NULL!	#NULL!	#NULL!	#NULL!	#NULL!	#NULL!	#NULL!	#NULL!	#NULL!	#NULL!	#NULL!	76.746	53.185	64.9773	45.0292	240964	#NULL!	-59.884	-64.3145	-72.6116	-79.5231	-81.6014	-78.7337	#NULL!	-59.884	-11.0442	-23.2506	-25.2353
C264	2	15.4849	1	47.3	158	1.43638	109	206	206	97	97	1.13	19.6667	487	2754	58.2241	125	231	135	22.09	#NULL!	#NULL!	#NULL!	#NULL!	#NULL!	#NULL!	#NULL!	#NULL!	#NULL!	#NULL!	#NULL!	#NULL!	88.4173	61.2732	87.4126	60.5769	336722	#NULL!	-55.6568	-65.9538	-68	-86.0462	-78.8779	-84.0264	#NULL!	-55.6568	-23.2212	-6.01008	-56.3944
C228	2	13.6548	1	46	146	1.37139	80	176	176	96	96	1.12	12.5167	389	2053	44.6304	90	148	83	27.23	#NULL!	#NULL!	#NULL!	#NULL!	#NULL!	#NULL!	#NULL!	#NULL!	#NULL!	#NULL!	#NULL!	#NULL!	74.7384	51.7937	75.188	52.1053	274124	#NULL!	-49.5649	-62.8698	-73.3586	-81.3795	-81.0948	-85.5244	#NULL!	-49.5649	-26.3802	-28.2488	-30.1069
C277	2	17.5178	1	63.4	186	1.79382	75	184	184	109	109	1.07	13.9667	315	2780	43.8486	91	220	90	18.96	#NULL!	#NULL!	#NULL!	#NULL!	#NULL!	#NULL!	#NULL!	#NULL!	#NULL!	#NULL!	#NULL!	#NULL!	72.3589	50.1447	60.7533	42.1021	377210	#NULL!	-57.41	-70.5667	-77.1638	-83.7797	-84.7665	-84.5879	#NULL!	-57.41	-30.8914	-22.4138	-28.9712
C162	2	11.4986	1	34.3	140	1.15183	77	200	200	123	123	0.98	12.4	242	1830	53.3528	121	110	98	#NULL!	#NULL!	#NULL!	#NULL!	#NULL!	#NULL!	#NULL!	#NULL!	#NULL!	#NULL!	#NULL!	#NULL!	#NULL!	64.1026	44.4231	59.6303	41.3238	199254	#NULL!	-58.9558	-70.3084	-81.8655	-78.5582	-82.2371	-83.5006	#NULL!	-58.9558	-27.6596	-38.9237	18.2377
C388	2	14.5808	2	63.3	167	1.71735	98	187	187	89	89	1.23	8.3	349	1824	28.8152	87	128	84	23.89	#NULL!	#NULL!	#NULL!	#NULL!	#NULL!	#NULL!	#NULL!	#NULL!	#NULL!	#NULL!	#NULL!	#NULL!	74.9625	51.949	57.9039	40.1274	248877	#NULL!	-54.9151	-64.7454	-71.3417	-76.3208	-79.7791	-78.7704	#NULL!	-54.9151	-21.804	-18.7103	-17.3743
C246	2	14.2521	1	41.5	160	1.34549	89	190	190	101	101	1.09	13.95	263	2010	48.4337	106	139	96	22.46	#NULL!	#NULL!	#NULL!	#NULL!	#NULL!	#NULL!	#NULL!	#NULL!	#NULL!	#NULL!	#NULL!	#NULL!	80.4505	55.7522	68.3995	47.4008	220170	#NULL!	-53.916	-62.7036	-82.2212	-88.8158	-87.9229	-85.589	#NULL!	-53.916	-19.0687	-52.331	-37.0925
C271	2	16.4082	1	70	180	1.86751	101	203	203	102	102	1.15	13.3333	312	3268	46.6857	96	233	85	#NULL!	#NULL!	#NULL!	#NULL!	#NULL!	#NULL!	#NULL!	#NULL!	#NULL!	#NULL!	#NULL!	#NULL!	#NULL!	75.7576	52.5	89.2857	61.875	393096	#NULL!	-57.0949	-66.2226	-70.298	-80.0178	-82.0604	-83.1162	#NULL!	-57.0949	-21.2741	-12.0654	-32.7243
C261	2	15.2192	1	46	163	1.43259	74	190	190	116	116	1.11	14.6167	356	2479	53.8913	117	170	103	23.71	#NULL!	#NULL!	#NULL!	#NULL!	#NULL!	#NULL!	#NULL!	#NULL!	#NULL!	#NULL!	#NULL!	#NULL!	73.2601	50.7692	68.3995	47.4008	288680	#NULL!	-56.5945	-67.0089	-79.6113	-86.2364	-86.6031	-87.8866	#NULL!	-56.5945	-23.9932	-38.1993	-32.494
C236	2	14.0219	1	38.5	154	1.27284	111	200	200	89	89	1.28	13.7	344	1877	48.7532	108	132	100	27.65	#NULL!	#NULL!	#NULL!	#NULL!	#NULL!	#NULL!	#NULL!	#NULL!	#NULL!	#NULL!	#NULL!	#NULL!	57.6701	39.9654	56.8182	39.375	238158	#NULL!	-59.5661	-68.0802	-77.4655	-79.1913	-86.7193	-84.8126	#NULL!	-59.5661	-21.0569	-29.4027	-7.65864
C410	2	16.6055	2	47	161	1.44218	116	190	190	74	74	1.22	7.5	413	1372	29.1915	84	86	74	29.49	#NULL!	#NULL!	#NULL!	#NULL!	#NULL!	#NULL!	#NULL!	#NULL!	#NULL!	#NULL!	#NULL!	#NULL!	91.7431	63.578	86.3558	59.8446	194645	#NULL!	-40.1082	-60.9033	-70.407	-72.2183	-76.6173	-79.8165	#NULL!	-40.1082	-34.7211	-24.3081	-6.12083
C256	2	14.8877	1	50.5	170.5	1.53344	102	200	200	98	98	1.18	18.2833	539	2959	58.5941	125	230	124	23.59	#NULL!	#NULL!	#NULL!	#NULL!	#NULL!	#NULL!	#NULL!	#NULL!	#NULL!	#NULL!	#NULL!	#NULL!	49.7512	34.4776	42.6076	29.5271	302720	#NULL!	-65.25	-68.6225	-83.6663	-82.7783	-87.1868	-85.9182	#NULL!	-65.25	-9.7049	-47.9447	5.43689
C281	2	6.42466	2	23	121	0.876867	88	193	187	105	99	1.22	7.75	113	860	37.3913	91	45	70	28.27	#NULL!	#NULL!	#NULL!	#NULL!	#NULL!	#NULL!	#NULL!	#NULL!	#NULL!	#NULL!	#NULL!	#NULL!	37.0782	25.6952	37.7501	26.1608	86605	#NULL!	-66.2353	-76.2745	-78.9412	-81.098	-82.3529	-82.1961	#NULL!	-66.2353	-29.7329	-11.2397	-10.2421
C216	2	13.389	1	60	168	1.67256	84	196	196	112	112	1.08	13.9	461	2657	44.2833	93	207	90	#NULL!	#NULL!	#NULL!	#NULL!	#NULL!	#NULL!	#NULL!	#NULL!	#NULL!	#NULL!	#NULL!	#NULL!	#NULL!	56.6572	39.2635	57.1102	39.5774	307988	#NULL!	-56.883	-68.3014	-81.9813	-79.2773	-78.4415	-81.0964	#NULL!	-56.883	-26.4823	-43.1563	15.0068
C274	2	16.9288	1	76.5	192.5	2.01169	85	193	193	108	108	1.22	17.5	533	4331	56.6144	116	330	108	23.51	#NULL!	#NULL!	#NULL!	#NULL!	#NULL!	#NULL!	#NULL!	#NULL!	#NULL!	#NULL!	#NULL!	#NULL!	67.2495	46.6039	63.7349	44.1683	458322	#NULL!	-50.5962	-73.35	-73.2133	-81.4384	-87.5294	-89.0484	#NULL!	-50.5962	-46.0569	0.512967	-30.706
C373	2	13.6137	2	34.9	148	1.18851	108	200	200	92	92	1.13	12.0833	333	1554	44.5272	121	106	117	23.26	#NULL!	#NULL!	#NULL!	#NULL!	#NULL!	#NULL!	#NULL!	#NULL!	#NULL!	#NULL!	#NULL!	#NULL!	86.3558	59.8446	75.7002	52.4603	196375	#NULL!	-58.2764	-59.7887	-75.637	-81.3134	-82.9915	-84.9596	#NULL!	-58.2764	-3.62463	-39.4127	-23.2993
C404	2	16.0082	2	42.6	151	1.33359	93	187	187	94	94	1.04	8.3	214	1331	31.2441	89	88	82	27.55	#NULL!	#NULL!	#NULL!	#NULL!	#NULL!	#NULL!	#NULL!	#NULL!	#NULL!	#NULL!	#NULL!	#NULL!	121.773	84.3887	106.236	73.6216	216553	#NULL!	-38.9246	-55.7935	-65.2153	-76.1599	-77.2305	-78.4202	#NULL!	-38.9246	-27.6198	-21.3132	-31.4637
C22	2	7.72055	1	20.5	118	0.816085	86	193	193	107	107	1.14	7.08333	214	830	40.4878	107	35	71	30.04	#NULL!	#NULL!	#NULL!	#NULL!	#NULL!	#NULL!	#NULL!	#NULL!	#NULL!	#NULL!	#NULL!	#NULL!	46.3177	32.0982	49.6278	34.3921	#NULL!	#NULL!	-52.3164	-66.7043	-73.5593	-63.8041	#NULL!	#NULL!	#NULL!	-52.3164	-30.1738	-20.5882	36.8946
C414	2	17.4137	2	55	171	1.60734	117	196	200	79	83	1.15	9.93333	302	1918	34.8727	103	137	102	22.62	#NULL!	#NULL!	#NULL!	#NULL!	#NULL!	#NULL!	#NULL!	#NULL!	#NULL!	#NULL!	#NULL!	#NULL!	95.6023	66.2524	76.9231	53.3077	259238	#NULL!	-52.8891	-63.2339	-73.0196	-79.3569	-81.749	-85.7875	#NULL!	-52.8891	-21.9585	-26.616	-23.4888
C412	2	16.8301	2	56.7	170	1.63007	104	184	184	80	80	1.26	7.78333	343	1513	26.6843	79	105	76	27.94	#NULL!	#NULL!	#NULL!	#NULL!	#NULL!	#NULL!	#NULL!	#NULL!	#NULL!	#NULL!	#NULL!	#NULL!	100.21	69.4458	72.0981	49.964	234538	#NULL!	-51.2447	-49.4515	-66.73	-71.308	-73.2068	-72.7848	#NULL!	-51.2447	3.67806	-34.182	-13.7603
C265	2	15.5178	1	67	185.5	1.84593	96	193	193	97	97	1.21	16.4333	413	3262	48.6866	101	273	104	19.09	#NULL!	#NULL!	#NULL!	#NULL!	#NULL!	#NULL!	#NULL!	#NULL!	#NULL!	#NULL!	#NULL!	#NULL!	59.1017	40.9574	60.0962	41.6466	408912	#NULL!	-54.3062	-64.4334	-75.4442	-76.4929	-80.2893	-76.9686	#NULL!	-54.3062	-22.1632	-30.9582	-4.27046
C371	2	13.4685	2	42.5	155	1.34578	114	210	206	96	92	1.15	12.4	314	1620	38.1176	108	132	123	22.3	#NULL!	#NULL!	#NULL!	#NULL!	#NULL!	#NULL!	#NULL!	#NULL!	#NULL!	#NULL!	#NULL!	#NULL!	67.8426	47.0149	52.9942	36.725	143646	#NULL!	-67.1036	-67.4365	-85.3933	-89.4299	-88.9305	-86.3504	#NULL!	-67.1036	-1.01202	-55.1438	-27.6353
C222	2	13.5452	1	45	154	1.38424	86	176	176	90	90	1.14	10.4667	244	1792	39.8222	86	113	70	23.2	#NULL!	#NULL!	#NULL!	#NULL!	#NULL!	#NULL!	#NULL!	#NULL!	#NULL!	#NULL!	#NULL!	#NULL!	103.37	71.64	67.2948	46.64	#NULL!	#NULL!	-55.55	-57.77	-76.24	-82.76	#NULL!	#NULL!	#NULL!	-55.55	-5	-43.72	-27.47
C233	2	13.9096	1	45	158	1.39838	85	200	200	115	115	1.11	16.8833	179	1780	39.5556	86	182	113	27.11	#NULL!	#NULL!	#NULL!	#NULL!	#NULL!	#NULL!	#NULL!	#NULL!	#NULL!	#NULL!	#NULL!	#NULL!	73.5835	50.99	71.736	49.71	236248	#NULL!	-41.15	-68.76	-78.54	-80.55	-73.32	-77.48	#NULL!	-41.15	-46.91	-31.32	-9.35
C333	2	11.4192	2	40	147	1.27554	74	187	187	113	113	1.09	9.8	258	1419	35.475	99	97	96	#NULL!	#NULL!	#NULL!	#NULL!	#NULL!	#NULL!	#NULL!	#NULL!	#NULL!	#NULL!	#NULL!	#NULL!	#NULL!	83.0565	57.5581	82.9876	57.5104	175818	#NULL!	-48.8544	-59.0521	-79.6047	-86.7251	-85.2201	-86.0288	#NULL!	-48.8544	-19.9385	-50.192	-34.9119
[truncated: 47 more columns]
